# Supplementary material for: Preparation, Identification and Preliminary Application of the Fenvalerate Monoclonal Antibody in Six Kinds of Dark Tea
Source: Foods. 2023 Mar 3;12(5):1091. doi: 10.3390/foods12051091 (PMC10001202; doi:10.3390/foods12051091)
Supplement: Supplementary file 1 [file foods-12-01091-s001.zip]

Archive with 1 entries (1 files):
- foods-2178805-supplementary.pdf
